# Supplementary material for: Comparative Proteomic Analysis of Molecular Differences between Leaves of Wild-Type Upland Cotton and Its Fuzzless-Lintless Mutant
Source: Molecules. 2019 Oct 19;24(20):3769. doi: 10.3390/molecules24203769 (PMC6832260; doi:10.3390/molecules24203769)
Supplement: Supplementary file 1 [file molecules-24-03769-s001.zip]

Archive with 13 entries (12 files):
- TableS2-20191018.xlsx
- __MACOSX/
- __MACOSX/._TableS2-20191018.xlsx
- TableS1-20191018.xlsx
- __MACOSX/._TableS1-20191018.xlsx
- TableS3-20191018.xlsx
- __MACOSX/._TableS3-20191018.xlsx
- TableS5-20191018.xlsx
- __MACOSX/._TableS5-20191018.xlsx
- SupplementaryFigures_20191018.docx
- __MACOSX/._SupplementaryFigures_20191018.docx
- TableS4-20191018.xlsx
- __MACOSX/._TableS4-20191018.xlsx
