# Supplementary material for: Comparative Proteomic Analysis of Molecular Differences between Leaves of Wild-Type Upland Cotton and Its Fuzzless-Lintless Mutant
Source: Molecules. 2019 Oct 19;24(20):3769. doi: 10.3390/molecules24203769 (PMC6832260; doi:10.3390/molecules24203769)
Supplement: Supplementary file 1 [file molecules-24-03769-s001.zip › TableS2-20191018.xlsx]

## Sheet: 工作表1
Table S2. Detailed information of the proteins preferentially accumulated in fuzzless-lintless mutant.
Protein IDs	Mol. weight [kDa]	Sequence length	Score	Peptides	P value	LFQ intensity WT1	LFQ intensity WT2	LFQ intensity WT3	LFQ intensity FL1	LFQ intensity FL2	LFQ intensity FL3
Gohir.1Z034000.1.p	85.093	772	27.477	23	0.000883092	0.1	0.1	0.1	11222	17298	12535
Gohir.1Z065100.1.p;Gohir.A04G039200.1.p;Gohir.A02G100900.1.p;Gohir.A01G120600.1.p;Gohir.D10G181800.1.p;Gohir.D01G101900.1.p;Gohir.A09G045600.1.p;Gohir.A09G103200.1.p;Gohir.A01G089400.1.p;Gohir.A03G082100.1.p	11.011	100	6.8404	3	0.0137148	0.1	0.1	0.1	119610	38779	79194.5
Gohir.1Z083800.2.p;Gohir.1Z083800.1.p	26.158	233	2.0938	6	1.98082e-09	0.1	0.1	0.1	17216	17368.5	17521
Gohir.D01G010100.1.p;Gohir.A01G010500.1.p	14.447	123	5.8105	3	0.00162273	0.1	0.1	0.1	11690	20556	16123
Gohir.A01G053500.1.p;Gohir.D05G334500.1.p;Gohir.D05G334400.1.p;Gohir.A01G053600.1.p	26.762	237	33.492	3	0.000248102	0.1	0.1	0.1	11430	8146.5	9788.25
Gohir.A01G080000.1.p;Gohir.D01G067200.1.p	168.01	1549	7.0356	2	0.000106404	0.1	0.1	0.1	4044.1	4675.3	5306.5
Gohir.A01G091400.1.p;Gohir.D01G061700.1.p	44.815	417	8.0302	2	1.66638e-08	0.1	0.1	0.1	12581	12963	12772
Gohir.A01G112700.4.p;Gohir.A01G112700.2.p;Gohir.A01G112700.3.p;Gohir.A01G112700.1.p	92.634	837	23.275	11	0.00186569	0.1	0.1	0.1	20992	16329	11666
Gohir.A01G181100.1.p;Gohir.D01G172200.1.p	33.472	305	18.161	4	0.00413118	0.1	0.1	0.1	7300.45	9900.7	4700.2
Gohir.D01G182500.1.p;Gohir.A01G187200.1.p	32.783	274	18.363	5	0.00188395	0.1	0.1	0.1	11285	15812.5	20340
Gohir.D05G233900.1.p;Gohir.A05G231500.1.p;Gohir.D06G041300.1.p;Gohir.A06G040300.2.p;Gohir.A06G040300.1.p;Gohir.D01G182300.1.p;Gohir.A01G187400.1.p	48.86	442	6.9252	4	0.00221468	0.1	0.1	0.1	5764.3	8226.15	10688
Gohir.D01G188100.1.p;Gohir.A01G197900.1.p	53.878	475	3.7715	4	0.0182547	0.1	0.1	0.1	12579	8062.45	3545.9
Gohir.A01G207900.2.p;Gohir.A01G207900.1.p;Gohir.A01G207900.4.p;Gohir.A01G207900.3.p;Gohir.D11G202600.1.p;Gohir.D11G195600.1.p;Gohir.D10G152500.1.p;Gohir.D10G194700.3.p;Gohir.D12G094200.1.p;Gohir.D10G175200.1.p;Gohir.D10G194700.2.p;Gohir.D10G194700.1.p	94.966	826	17.589	19	0.0110163	0.1	0.1	0.1	7952.7	15185.4	22418
Gohir.A02G007200.2.p;Gohir.A02G007200.1.p;Gohir.D02G007000.1.p	47.672	412	15.787	6	4.06209e-05	0.1	0.1	0.1	13231	11966	10701
Gohir.A02G048800.1.p	20.488	182	15.49	7	0.00471103	0.1	0.1	0.1	9373.3	20374	14873.6
Gohir.A02G051200.1.p;Gohir.D02G056100.1.p;Gohir.D09G237200.1.p;Gohir.A09G236400.1.p	24.113	206	35.763	5	0.0133219	0.1	0.1	0.1	61306	40718	20130
Gohir.A02G053600.1.p;Gohir.D02G058300.1.p;Gohir.D04G028100.1.p;Gohir.D11G085800.9.p;Gohir.D11G085800.8.p;Gohir.D11G085800.15.p;Gohir.D11G085800.11.p;Gohir.D11G085800.10.p;Gohir.D11G085800.13.p;Gohir.D11G085800.12.p;Gohir.D11G085800.4.p;Gohir.D11G085800.14.p;Gohir.D11G085800.7.p;Gohir.D11G085800.3.p;Gohir.D11G085800.2.p;Gohir.D11G085800.6.p;Gohir.D11G085800.5.p;Gohir.D11G085800.1.p	22.071	193	7.3619	8	0.00818616	0.1	0.1	0.1	76525	75238	30200
Gohir.A02G073000.1.p	40.906	372	4.0405	5	4.0074e-05	0.1	0.1	0.1	9764.3	12064	10914.1
Gohir.D03G084300.1.p;Gohir.A02G099400.1.p	18.822	160	25.518	6	0.00377476	0.1	0.1	0.1	13909	10324.5	6740.1
Gohir.D06G021500.1.p;Gohir.A06G024400.1.p;Gohir.A02G112200.1.p;Gohir.D02G203800.1.p;Gohir.A03G182100.1.p;Gohir.D04G160000.1.p;Gohir.A04G118300.1.p	20.579	184	12.199	4	2.06719e-08	0.1	0.1	0.1	29091	30024	29557.5
Gohir.A02G129100.1.p;Gohir.D03G039900.3.p;Gohir.D03G039900.2.p;Gohir.D03G039900.1.p	95.599	854	5.8297	5	0.000403896	0.1	0.1	0.1	9140.3	7679.15	6218
Gohir.A03G033100.4.p;Gohir.A03G033100.3.p;Gohir.A03G033100.2.p;Gohir.A03G033100.1.p;Gohir.D03G135300.2.p;Gohir.D03G135300.1.p;Gohir.D05G110500.1.p;Gohir.A13G230800.2.p;Gohir.D13G236300.2.p;Gohir.A13G230800.1.p;Gohir.D13G236300.1.p	93.89	847	5.835	4	0.000206287	0.1	0.1	0.1	7960.4	6862.75	5765.1
Gohir.A03G058700.1.p;Gohir.D03G107400.1.p	68.562	613	2.7178	2	0.00463137	0.1	0.1	0.1	33361	72212	52786.5
Gohir.D03G095600.1.p;Gohir.A03G069100.1.p	10.558	91	7.0331	2	0.0128065	0.1	0.1	0.1	24465	16317.3	8169.6
Gohir.A03G089900.2.p;Gohir.A03G089900.1.p	172.06	1582	62.282	17	0.00315894	0.1	0.1	0.1	13462	20099	26736
Gohir.A03G127000.2.p;Gohir.A03G127000.1.p	46.378	433	4.645	10	6.84179e-11	0.1	0.1	0.1	7770.3	7711.7	7741
Gohir.A03G171900.1.p;Gohir.D02G195200.1.p;Gohir.D04G153700.1.p;Gohir.A04G112500.1.p;Gohir.D06G113500.1.p;Gohir.A06G109300.1.p;Gohir.D13G055900.2.p;Gohir.D13G055900.1.p;Gohir.A04G112600.1.p;Gohir.D12G246200.1.p;Gohir.D01G174200.1.p;Gohir.D01G139100.1.p;Gohir.A11G059100.1.p;Gohir.A10G211700.1.p;Gohir.A09G169800.1.p;Gohir.A06G089700.1.p;Gohir.A06G089600.1.p;Gohir.D04G153800.1.p	59.251	536	13.862	6	0.00319591	0.1	0.1	0.1	19043	14304.1	9565.3
Gohir.A03G187600.1.p	25.607	232	23.466	4	1.86847e-05	0.1	0.1	0.1	2273.6	1910.1	2091.85
Gohir.D02G212600.2.p;Gohir.D02G212600.1.p;Gohir.A03G191700.2.p;Gohir.A03G191700.1.p	28.061	250	5.4899	3	0.0024754	0.1	0.1	0.1	6893.4	5267.85	3642.3
Gohir.D02G237500.1.p;Gohir.A03G215900.1.p;Gohir.A03G060300.2.p	22.346	201	16.47	3	1.1763e-06	0.1	0.1	0.1	4163.9	4541.6	4352.75
Gohir.A04G013700.1.p	50.728	473	32.955	16	0.0037431	0.1	0.1	0.1	23974	19072	11480
Gohir.D05G346500.1.p;Gohir.A04G037300.1.p;Gohir.A13G147700.1.p;Gohir.A01G059900.4.p;Gohir.A01G059900.3.p;Gohir.A01G059900.5.p;Gohir.A01G059900.2.p;Gohir.A01G059900.1.p;Gohir.D01G046300.3.p;Gohir.D01G046300.2.p;Gohir.D01G046300.1.p	18.455	157	8.7004	3	0.000880421	0.1	0.1	0.1	26969	21865	16761
Gohir.A04G072900.1.p	33.755	295	141.82	5	0.00120112	0.1	0.1	0.1	29166	17367	23266.5
Gohir.A04G097900.1.p;Gohir.D04G137700.1.p	17.738	161	35.287	2	0.000767211	0.1	0.1	0.1	10381	6990.6	7374.2
Gohir.D04G155800.1.p;Gohir.A04G114400.1.p;Gohir.D13G053200.1.p	28.339	249	59.272	7	7.37844e-06	0.1	0.1	0.1	45193	42285	39377
Gohir.A04G120300.1.p	28.009	248	14.478	9	0.000374336	0.1	0.1	0.1	54635	37455	46045
Gohir.A04G131300.2.p;Gohir.A04G131300.1.p;Gohir.D04G167700.3.p;Gohir.D04G167700.2.p;Gohir.D04G167700.1.p;Gohir.D01G160600.1.p;Gohir.A01G169500.2.p;Gohir.A01G169500.1.p	36.29	308	5.7715	4	0.0031748	0.1	0.1	0.1	9613.2	7224.3	4835.4
Gohir.A04G136800.1.p	36.749	327	15.881	5	0.000273205	0.1	0.1	0.1	7468.3	5276.8	6372.55
Gohir.A04G137400.1.p	69.188	648	12.562	7	0.00500186	0.1	0.1	0.1	13407	9741.8	6076.6
Gohir.A05G051800.1.p	53.151	496	4.9933	22	0.00182475	0.1	0.1	0.1	44288	56859	31717
Gohir.D05G222500.2.p;Gohir.A05G219900.1.p;Gohir.D05G222500.1.p	34.85	314	7.2741	4	2.16254e-05	0.1	0.1	0.1	9744.2	8938.4	8132.6
Gohir.D05G228500.1.p;Gohir.A05G225700.1.p;Gohir.D13G081500.1.p;Gohir.A13G081700.1.p	28.88	253	40.008	14	0.000154788	0.1	0.1	0.1	12515	14699	16883
Gohir.A05G246900.1.p;Gohir.D05G248400.1.p	23.479	204	13.753	3	0.000335958	0.1	0.1	0.1	11658	9868	8078
Gohir.A05G266000.1.p	20.381	184	82.89	5	0.00429361	0.1	0.1	0.1	24242	17823.5	11405
Gohir.A05G319600.1.p	43.238	394	23.648	15	2.49485e-05	0.1	0.1	0.1	2059.3	2483.9	2271.6
Gohir.A05G368700.1.p	24.799	221	78.7	5	0.0243701	0.1	0.1	0.1	32401	7643	20022
Gohir.A05G382800.1.p;Gohir.A05G382900.1.p;Gohir.D04G032400.1.p	28.96	258	20.037	5	2.23085e-06	0.1	0.1	0.1	10071	10611.5	11152
Gohir.D04G008200.3.p;Gohir.D04G008200.1.p;Gohir.A05G407400.2.p;Gohir.A05G407400.1.p;Gohir.D04G008200.2.p	28.98	264	3.3042	3	0.000123327	0.1	0.1	0.1	4099.7	5436.6	4768.15
Gohir.A06G055000.1.p	80.259	741	5.7427	4	0.00213117	0.1	0.1	0.1	2663.4	1874.7	3452.1
Gohir.D08G259600.1.p;Gohir.D06G055000.1.p;Gohir.A08G238900.1.p;Gohir.A06G056600.1.p	13.858	128	45.468	4	2.09436e-05	0.1	0.1	0.1	218210	261070	239640
Gohir.A06G112600.1.p	47.639	435	18.904	9	0.00168843	0.1	0.1	0.1	3334.65	4261.4	2407.9
Gohir.D06G138600.1.p;Gohir.A06G133200.1.p;Gohir.D06G138000.1.p	24.268	218	108.55	10	0.0174845	0.1	0.1	0.1	7709.7	2224	4966.85
Gohir.A06G173800.1.p	33.749	312	7.6257	3	0.00226483	0.1	0.1	0.1	1589.7	2274.6	2959.5
Gohir.D06G173600.1.p;Gohir.A06G177800.1.p;Gohir.D06G173600.2.p;Gohir.A06G177800.2.p;Gohir.D10G218100.1.p	85.253	762	159.49	4	2.80517e-06	0.1	0.1	0.1	6909.5	7303.5	7697.5
Gohir.A07G001500.1.p;Gohir.D07G001900.1.p	64.286	592	19.174	7	0.000462568	0.1	0.1	0.1	17348	14491.5	11635
Gohir.A07G177000.1.p;Gohir.D07G182200.1.p;Gohir.A09G037400.1.p;Gohir.D07G184500.1.p	49.098	436	12.05	7	6.78598e-06	0.1	0.1	0.1	13005	12184.5	11364
Gohir.D11G158500.1.p;Gohir.D08G060000.1.p;Gohir.D07G195200.2.p;Gohir.D07G195200.1.p;Gohir.A11G151500.1.p;Gohir.A08G050100.2.p;Gohir.A08G050100.1.p;Gohir.A07G188600.1.p	16.204	142	56.569	4	2.52353e-06	0.1	0.1	0.1	57200	54345	51490
Gohir.A07G213200.1.p;Gohir.A07G213200.2.p;Gohir.D07G219300.1.p;Gohir.D07G219400.1.p	139.4	1208	9.7966	8	2.40109e-05	0.1	0.1	0.1	12024	13250.5	14477
Gohir.D07G239400.1.p;Gohir.A07G232200.1.p	31.67	300	9.5492	6	0.000197134	0.1	0.1	0.1	18757	13636	16196.5
Gohir.A08G004300.3.p;Gohir.A08G004300.2.p;Gohir.A08G004300.1.p	11.332	113	37.317	7	0.00116931	0.1	0.1	0.1	25255	22229	35518
Gohir.D08G057400.1.p;Gohir.A08G047000.1.p	23.583	206	20.015	6	1.57464e-06	0.1	0.1	0.1	37919	36228	34537
Gohir.A08G050800.1.p;Gohir.D08G060600.1.p	47.27	445	14.103	6	1.11377e-06	0.1	0.1	0.1	4709.2	5130.3	4919.75
Gohir.D08G110000.1.p;Gohir.A08G098400.1.p	32.344	305	5.4039	14	3.31165e-05	0.1	0.1	0.1	4797.2	4315.6	5278.8
Gohir.A08G116900.2.p;Gohir.A08G116900.1.p	36.166	323	57.984	7	0.0145815	0.1	0.1	0.1	22118	14546.9	6975.8
Gohir.D08G201000.1.p;Gohir.A08G182500.1.p	49.831	444	23.254	14	0.00312671	0.1	0.1	0.1	36356	60423	34621
Gohir.D08G208700.1.p;Gohir.A08G190200.1.p	42.486	381	11.673	7	6.43868e-05	0.1	0.1	0.1	27417	24505.5	21594
Gohir.A08G215400.2.p;Gohir.A08G215400.1.p;Gohir.A08G188000.2.p;Gohir.D08G206400.2.p;Gohir.A08G188000.3.p;Gohir.D08G206400.1.p;Gohir.A08G188000.1.p;Gohir.D08G232100.2.p;Gohir.D08G232100.1.p;Gohir.D13G069500.1.p;Gohir.A13G052900.1.p	14.396	130	15.295	5	0.00575418	0.1	0.1	0.1	42115	30258.5	18402
Gohir.D09G082500.2.p;Gohir.D09G082500.1.p;Gohir.A09G082600.1.p	6.8438	61	38.073	2	6.04816e-06	0.1	0.1	0.1	7256.5	7764.45	8272.4
Gohir.D09G084400.1.p;Gohir.A09G084500.1.p;Gohir.D03G073400.1.p;Gohir.A02G123000.1.p	57.22	520	8.6974	6	0.00604086	0.1	0.1	0.1	8121.3	5811.55	3501.8
Gohir.A09G114200.2.p;Gohir.A09G114200.1.p	29.32	260	29.975	6	0.0155758	0.1	0.1	0.1	22282	14547.3	6812.6
Gohir.A13G053500.1.p;Gohir.D09G118600.1.p;Gohir.A09G122500.1.p	19.438	178	33.795	5	1.1136e-08	0.1	0.1	0.1	13118	12768	12943
Gohir.D09G133800.1.p;Gohir.D04G097700.1.p;Gohir.A09G141000.1.p	16.38	150	31.487	10	0.0111489	0.1	0.1	0.1	103980	70348.5	36717
Gohir.A09G158200.1.p;Gohir.D09G153600.1.p	48.947	471	5.2105	3	0.0242221	0.1	0.1	0.1	10187	2413.3	6300.15
Gohir.A09G158600.2.p;Gohir.A09G158600.1.p;Gohir.D09G154000.1.p;Gohir.D04G119200.2.p;Gohir.D04G119200.1.p;Gohir.A04G079900.3.p;Gohir.A04G079900.2.p;Gohir.A04G079900.1.p	24.544	216	4.7744	4	0.000763717	0.1	0.1	0.1	23394	14806	19100
Gohir.A09G176000.1.p;Gohir.D09G170300.1.p	19.759	176	7.8317	3	9.7832e-05	0.1	0.1	0.1	3548.5	2718	3192.4
Gohir.A09G184400.1.p	32.911	289	17.824	11	0.00274412	0.1	0.1	0.1	13067	8918.1	17216
Gohir.D10G044500.1.p;Gohir.A10G043300.1.p	7.5145	64	19.068	2	0.00168831	0.1	0.1	0.1	22868	40471	31669.5
Gohir.D10G235100.2.p;Gohir.A10G222800.2.p;Gohir.A10G222800.1.p;Gohir.D10G235100.1.p	51.105	487	7.1865	5	0.000156681	0.1	0.1	0.1	13320	15653	17986
Gohir.A11G010100.1.p;Gohir.D02G019300.1.p;Gohir.D02G019400.1.p;Gohir.A10G006300.1.p;Gohir.D10G006500.1.p;Gohir.D10G006600.1.p;Gohir.A10G006700.1.p	60.127	533	10.896	7	0.0298222	0.1	0.1	0.1	44888	26967.3	9046.7
Gohir.D11G038200.1.p;Gohir.A11G034700.2.p;Gohir.A11G034700.1.p;Gohir.A11G034700.3.p;Gohir.D07G061700.3.p;Gohir.D07G061700.2.p;Gohir.D07G061700.1.p	31.537	284	57.058	4	0.0202849	0.1	0.1	0.1	11890.6	18792	4989.3
Gohir.A11G083200.1.p	38.265	347	25.129	5	0.000920809	0.1	0.1	0.1	14639	9044.4	11841.7
Gohir.D11G118000.1.p;Gohir.A11G113000.2.p;Gohir.A11G113000.1.p	24.446	211	38.948	5	0.000271622	0.1	0.1	0.1	61269	52291	43313
Gohir.A11G148100.1.p;Gohir.D11G154900.1.p	92.391	881	34.346	6	0.000869344	0.1	0.1	0.1	11318	7045.7	9181.85
Gohir.D11G244700.2.p;Gohir.D11G244700.1.p;Gohir.A11G233500.3.p;Gohir.A11G233500.2.p;Gohir.A11G233500.1.p	22.905	200	2.0444	3	0.00857532	0.1	0.1	0.1	107750	41789	74769.5
Gohir.A11G262400.2.p;Gohir.A11G262400.1.p;Gohir.D11G272400.1.p	67.59	592	3.3169	3	0.00380654	0.1	0.1	0.1	7739.2	5741.25	3743.3
Gohir.A11G268600.1.p;Gohir.D11G278600.1.p	13.912	122	13.748	5	0.0104889	0.1	0.1	0.1	7546.2	14214.1	20882
Gohir.A11G306500.4.p;Gohir.A11G306500.3.p;Gohir.A11G306500.2.p;Gohir.A11G306500.1.p;Gohir.D11G322000.4.p;Gohir.D11G322000.3.p;Gohir.D11G322000.2.p;Gohir.D11G322000.1.p	28.636	266	5.2686	2	3.31943e-06	0.1	0.1	0.1	7272.6	6885.15	6497.7
Gohir.A12G021500.1.p;Gohir.A12G021600.1.p	47.562	417	3.6654	13	0.0110842	0.1	0.1	0.1	16993.6	25103	8884.2
Gohir.D12G107500.1.p;Gohir.A12G104100.1.p	51.034	451	5.925	7	0.000508653	0.1	0.1	0.1	6127.2	5097.25	4067.3
Gohir.A12G194800.1.p;Gohir.D04G165100.1.p;Gohir.A12G194800.3.p;Gohir.A12G194800.2.p;Gohir.D12G197200.1.p	68.825	625	23.978	5	0.026701	0.1	0.1	0.1	22467	13711.5	4956
Gohir.D12G240700.1.p;Gohir.A12G239500.1.p	34.679	320	25.392	3	1.40279e-08	0.1	0.1	0.1	4634.5	4769.2	4701.85
Gohir.D12G248300.1.p;Gohir.A12G247600.1.p	34.92	300	10.482	6	0.00110172	0.1	0.1	0.1	8870.4	14714	11792.2
Gohir.D12G249500.1.p;Gohir.A12G248700.1.p	43.055	394	14.503	4	1.03749e-06	0.1	0.1	0.1	5628.75	5392.1	5865.4
Gohir.A12G276100.1.p;Gohir.D12G276800.1.p	172.55	1618	9.7876	5	0.00863306	0.1	0.1	0.1	5482.7	3802.2	2121.7
Gohir.D13G049300.1.p;Gohir.A13G050500.1.p	9.9502	90	7.6248	3	0.0136604	0.1	0.1	0.1	39482	26152.5	12823
Gohir.A13G079000.1.p	35.498	329	51.569	6	0.00069813	0.1	0.1	0.1	13553	8673.1	11113
Gohir.A13G103800.1.p	49.841	445	14.699	12	0.00118891	0.1	0.1	0.1	24470	32752	41034
Gohir.A13G105900.3.p;Gohir.A13G105900.2.p;Gohir.A13G105900.1.p;Gohir.D13G108600.1.p	34.236	324	30.072	12	2.10862e-06	0.1	0.1	0.1	19344.5	20316	18373
Gohir.A13G113000.1.p;Gohir.D13G116000.1.p	16.771	150	8.4126	5	0.000190442	0.1	0.1	0.1	3236.2	3837.5	4438.8
Gohir.A13G123700.1.p;Gohir.D13G127500.1.p	19.159	160	13.985	4	3.57922e-06	0.1	0.1	0.1	13570	12834	12098
Gohir.A13G147500.2.p;Gohir.A13G147500.1.p	41.673	373	26.485	6	3.98687e-06	0.1	0.1	0.1	5783.4	5139.8	5461.6
Gohir.A13G154400.4.p;Gohir.A13G154400.1.p;Gohir.A13G154400.5.p;Gohir.A13G154400.2.p;Gohir.A13G154400.6.p;Gohir.A13G154400.3.p;Gohir.A05G391200.3.p;Gohir.A05G391200.2.p;Gohir.D04G026000.1.p;Gohir.A05G391200.1.p	45.057	411	10.585	7	0.000906598	0.1	0.1	0.1	10092	8170	6248
Gohir.D13G239700.1.p;Gohir.A13G234100.1.p	71.383	652	13.319	17	3.84713e-06	0.1	0.1	0.1	7461.9	7050.2	6638.5
Gohir.D01G007600.4.p;Gohir.D01G007600.2.p;Gohir.D01G007600.1.p;Gohir.A01G007500.1.p;Gohir.D01G007600.3.p	62.08	562	12.776	7	7.79151e-08	0.1	0.1	0.1	12651	12935.5	13220
Gohir.D01G162900.1.p;Gohir.A01G171900.1.p	26.536	229	6.8896	4	0.00156298	0.1	0.1	0.1	26500	20830.5	15161
Gohir.D02G008400.2.p;Gohir.D02G008400.1.p;Gohir.A02G008200.1.p;Gohir.D02G008200.2.p;Gohir.D02G007900.1.p;Gohir.D02G008200.1.p	36.213	319	26.731	5	0.000587674	0.1	0.1	0.1	8220.4	6794.6	5368.8
Gohir.D02G055900.1.p	90.397	814	2.7858	24	9.48979e-07	0.1	0.1	0.1	3999.7	3841.75	3683.8
Gohir.D02G092500.1.p;Gohir.A03G077800.1.p	45.056	408	6.4979	6	5.39775e-05	0.1	0.1	0.1	2351.6	2954.4	2653
Gohir.D02G116700.2.p;Gohir.D02G116700.1.p;Gohir.A03G097600.2.p;Gohir.A03G097600.1.p	21.758	202	5.323	5	8.09638e-06	0.1	0.1	0.1	4169.4	4462.9	3875.9
Gohir.D02G219200.1.p	136.27	1213	9.6401	14	0.00483144	0.1	0.1	0.1	16782	12227.4	7672.7
Gohir.D02G221000.1.p;Gohir.D02G221000.2.p	60.275	556	21.071	6	0.0154464	0.1	0.1	0.1	24797	7612	16204.5
Gohir.D02G226900.1.p	65.928	578	28.983	9	7.11916e-08	0.1	0.1	0.1	9475	9275.55	9076.1
Gohir.D03G005100.3.p;Gohir.D03G005100.4.p;Gohir.D03G005100.2.p;Gohir.D03G005100.1.p	18.012	155	61.179	4	0.00888585	0.1	0.1	0.1	20660	14289	7917.9
Gohir.D03G172200.1.p;Gohir.A03G000100.1.p	19.56	174	15.328	4	0.00658278	0.1	0.1	0.1	21692	15410.5	9129.1
Gohir.D04G007500.1.p;Gohir.A05G408000.1.p	53.099	484	6.9996	5	5.10568e-08	0.1	0.1	0.1	17832	17140	17486
Gohir.D04G010300.2.p;Gohir.D04G010300.1.p;Gohir.A05G405300.3.p;Gohir.A05G405300.2.p;Gohir.A05G405300.1.p	71.627	643	11.278	10	0.00169207	0.1	0.1	0.1	6105.9	4777.4	3448.9
Gohir.D04G062100.1.p	115.87	1023	8.2178	37	0.00538338	0.1	0.1	0.1	11068.2	15322	6814.5
Gohir.D04G088100.1.p	188.18	1713	28.024	19	5.34699e-05	0.1	0.1	0.1	10830	9727.5	8625
Gohir.D05G037700.1.p;Gohir.D05G037700.2.p;Gohir.A05G036200.1.p	64.86	569	11.474	7	0.00022822	0.1	0.1	0.1	8847.7	10585.4	12323
Gohir.D05G195800.1.p	41.104	378	22.856	13	1.68966e-07	0.1	0.1	0.1	9750.2	10285	10017.6
Gohir.D05G301600.1.p	82.685	724	13.109	7	2.52424e-06	0.1	0.1	0.1	15482	16340.5	17199
Gohir.D06G181600.1.p	70.443	643	89.005	7	0.004863	0.1	0.1	0.1	68664	31342	50003
Gohir.D06G183300.1.p	22.542	207	72.37	6	0.0272596	0.1	0.1	0.1	80174	48788.5	17403
Gohir.D07G013600.1.p;Gohir.A07G014000.1.p;Gohir.A07G013800.1.p;Gohir.D06G074300.1.p;Gohir.A06G075400.1.p	25.068	223	25.755	4	4.6337e-06	0.1	0.1	0.1	7895.7	8410.3	8924.9
Gohir.D07G018100.1.p	195.18	1767	47.337	9	0.00418467	0.1	0.1	0.1	8347.3	4421	5006.8
Gohir.D07G161500.1.p;Gohir.D07G161500.2.p	68.729	625	34.006	6	0.000161276	0.1	0.1	0.1	11566	13609.5	15653
Gohir.D08G014600.1.p	11.359	114	58.481	7	6.31121e-06	0.1	0.1	0.1	39181	34635	35521
Gohir.D08G111500.5.p;Gohir.D08G111500.4.p;Gohir.D08G111500.3.p;Gohir.D08G111500.2.p;Gohir.D08G111500.1.p	19.255	174	15.245	3	0.0010711	0.1	0.1	0.1	21978	17640	13302
Gohir.D08G152000.2.p;Gohir.D08G152000.1.p;Gohir.A08G130500.1.p;Gohir.D11G092100.1.p;Gohir.A11G087700.1.p	112.32	991	10.73	8	1.2825e-07	0.1	0.1	0.1	6048.9	5898.2	6199.6
Gohir.D08G191800.1.p	43.462	400	123.43	7	0.0267417	0.1	0.1	0.1	84442	51523.5	18605
Gohir.D09G009800.2.p;Gohir.D09G009800.1.p	111.7	987	40.616	15	0.000151439	0.1	0.1	0.1	40196	35021.5	29847
Gohir.D09G042600.1.p;Gohir.A06G128600.1.p;Gohir.D06G006500.1.p	50.363	447	4.5769	18	0.00209328	0.1	0.1	0.1	10473	8089.25	5705.5
Gohir.D09G080000.1.p;Gohir.A09G079700.1.p	77.487	697	25.192	11	9.92815e-06	0.1	0.1	0.1	12889	13920.5	14952
Gohir.D09G085200.1.p	30.729	282	8.5816	5	0.0024597	0.1	0.1	0.1	9732.6	14065.3	18398
Gohir.D09G133500.1.p;Gohir.D09G133500.2.p;Gohir.D09G133500.3.p	45.895	400	4.7364	13	2.80155e-06	0.1	0.1	0.1	8717	9710.8	9213.9
Gohir.D09G185000.3.p;Gohir.D09G185000.2.p;Gohir.D09G185000.1.p;Gohir.D11G024900.1.p;Gohir.A11G025300.1.p	21.928	193	9.7345	5	6.39583e-05	0.1	0.1	0.1	6869.2	6140.85	5412.5
Gohir.D09G224000.1.p;Gohir.A11G267600.1.p	84.096	769	9.0858	11	4.00831e-13	0.1	0.1	0.1	7169.7	7162.2	7154.7
Gohir.D09G249200.2.p;Gohir.D09G249200.1.p;Gohir.A09G248200.1.p;Gohir.A12G194600.2.p;Gohir.A12G194600.1.p;Gohir.D12G197000.1.p	52.335	457	16.485	6	6.46706e-07	0.1	0.1	0.1	10243	9874.2	9505.4
Gohir.D10G060500.1.p	39.995	354	13.865	6	0.0202718	0.1	0.1	0.1	14704.4	23237	6171.8
Gohir.D10G077500.1.p	35.171	329	133.77	12	0.000414943	0.1	0.1	0.1	49893	41870	33847
Gohir.D10G087300.4.p;Gohir.D10G087300.3.p;Gohir.D10G087300.2.p;Gohir.D10G087300.1.p	31.191	274	47.014	14	0.00191657	0.1	0.1	0.1	18105	32728	25416.5
Gohir.D10G106300.1.p;Gohir.A10G082500.1.p	62.417	569	56.288	6	0.00031486	0.1	0.1	0.1	8949	8226.8	11471
Gohir.D10G106800.1.p;Gohir.A10G084800.1.p	37.32	337	15.423	3	0.00300038	0.1	0.1	0.1	2023.8	3977	3000.4
Gohir.D10G136800.2.p;Gohir.D10G136800.1.p;Gohir.A10G129400.3.p;Gohir.A10G129400.2.p;Gohir.A10G129400.1.p	99.418	920	10.405	7	0.000191341	0.1	0.1	0.1	21857	18893	15929
Gohir.D10G193900.1.p;Gohir.A10G186900.1.p;Gohir.D04G016100.2.p;Gohir.D04G016100.1.p;Gohir.A05G399700.1.p	181.34	1653	10.681	8	0.00424758	0.1	0.1	0.1	4688.9	7315.05	9941.2
Gohir.D10G207800.1.p;Gohir.D10G207800.2.p;Gohir.A10G199800.2.p;Gohir.A10G199800.1.p	36.551	337	7.9894	4	1.26959e-09	0.1	0.1	0.1	15074	14956.5	14839
Gohir.D11G007900.1.p;Gohir.A11G008600.1.p;Gohir.A12G263300.2.p;Gohir.A12G263300.1.p	75.409	693	51.555	10	1.0101e-05	0.1	0.1	0.1	7912.2	7364.15	6816.1
Gohir.D11G014000.1.p	24.318	221	26.919	8	6.26378e-05	0.1	0.1	0.1	5278.4	6690.5	5984.45
Gohir.D11G019300.1.p;Gohir.D11G019300.2.p	73.465	667	18.877	31	0.00676817	0.1	0.1	0.1	53489	37909.5	22330
Gohir.D11G036800.1.p;Gohir.D11G036800.3.p;Gohir.D11G036800.2.p	50.181	460	26.056	7	0.000413365	0.1	0.1	0.1	23847	20015.5	16184
Gohir.D11G149400.1.p;Gohir.A11G143100.1.p	53.076	491	11.818	7	1.0305e-11	0.1	0.1	0.1	4781	4803.6	4792.3
Gohir.D11G278500.1.p	115.77	998	15.753	15	0.0408222	0.1	0.1	0.1	11609	1670.6	6639.8
Gohir.D12G103000.1.p;Gohir.A12G100200.1.p	120.38	1111	29.551	10	0.00132529	0.1	0.1	0.1	18331	14544.5	10758
Gohir.D12G105600.1.p;Gohir.A12G102400.1.p	43.009	415	15.465	6	0.000482863	0.1	0.1	0.1	22400	14954	18677
Gohir.D12G151100.3.p;Gohir.D12G151100.2.p;Gohir.D12G151100.1.p	58.646	533	19.72	5	0.000954441	0.1	0.1	0.1	21889	17674	13459
Gohir.D12G186200.2.p;Gohir.D12G186200.1.p	50.266	462	2.0388	5	0.000672965	0.1	0.1	0.1	3591.7	4589.7	5587.7
Gohir.D12G197400.1.p	23.682	218	45.486	3	0.00174962	0.1	0.1	0.1	14980	26667	20823.5
Gohir.D12G204900.1.p;Gohir.A12G202200.1.p	67.87	618	91.179	13	0.00196979	0.1	0.1	0.1	32253	41320	57214
Gohir.D13G026900.1.p	101.69	939	8.0265	5	0.000362801	0.1	0.1	0.1	6281.1	7707.3	9133.5
Gohir.D13G049100.1.p	91.673	831	13.811	23	0.00194202	0.1	0.1	0.1	7457.6	7888.2	12259
Gohir.D13G053100.1.p	29.437	261	33.231	12	0.0209004	0.1	0.1	0.1	2823.7	6825.85	10828
Gohir.D13G061900.5.p;Gohir.D13G061900.4.p;Gohir.D13G061900.3.p;Gohir.D13G061900.2.p;Gohir.D13G061900.1.p;Gohir.A13G060000.1.p	90.143	860	58.238	8	1.9975e-06	0.1	0.1	0.1	18123	17267.5	16412
Gohir.D13G176700.1.p;Gohir.A13G171100.1.p;Gohir.A13G171200.1.p;Gohir.D13G176600.1.p	34.183	323	27.492	7	0.000228323	0.1	0.1	0.1	20615	22509	28112
Gohir.D13G231600.1.p;Gohir.D13G231600.2.p	29.566	277	3.9763	6	0.00837619	0.1	0.1	0.1	2832.5	7247	5039.75
