# Supplementary material for: Comparative Proteomic Analysis of Molecular Differences between Leaves of Wild-Type Upland Cotton and Its Fuzzless-Lintless Mutant
Source: Molecules. 2019 Oct 19;24(20):3769. doi: 10.3390/molecules24203769 (PMC6832260; doi:10.3390/molecules24203769)
Supplement: Supplementary file 1 [file molecules-24-03769-s001.zip › TableS1-20191018.xlsx]

## Sheet: 工作表1
Table S1. Detailed information of the proteins specially accumulated in Xu142.
Protein IDs	Mol. weight [kDa]	Sequence length	Score	Peptides	P vaule	LFQ intensity WT1	LFQ intensity WT2	LFQ intensity WT3	LFQ intensity FL1	LFQ intensity FL2	LFQ intensity FL3
Gohir.1Z078600.1.p	40.687	361	61.578	12	0.000430085	8884.7	7838.2	11364	0.1	0.1	0.1
Gohir.A01G072700.2.p;Gohir.A01G072700.1.p;Gohir.D01G059300.1.p	63.211	544	24.966	13	0.00017177	23932	20280	27584	0.1	0.1	0.1
Gohir.D01G170600.1.p;Gohir.A01G179800.1.p	28.859	262	15.926	5	0.00156272	7411.5	5394.4	9428.6	0.1	0.1	0.1
Gohir.D01G211400.1.p;Gohir.A01G221800.1.p	90.156	817	13.943	13	0.000390198	9256.45	7510.9	11002	0.1	0.1	0.1
Gohir.A02G078500.1.p	46.133	435	65.637	7	0.0268172	31776.5	11454	52099	0.1	0.1	0.1
Gohir.A02G090500.2.p;Gohir.A02G090500.1.p;Gohir.D02G107700.1.p;Gohir.A02G090500.4.p;Gohir.A02G090500.3.p	63.166	557	10.112	4	0.000675437	3228.1	2525.5	3930.7	0.1	0.1	0.1
Gohir.D02G109600.4.p;Gohir.D02G109600.3.p;Gohir.A02G090900.2.p;Gohir.D02G109600.5.p;Gohir.D02G109600.2.p;Gohir.D02G109600.1.p;Gohir.A02G090900.1.p	46.963	421	28.406	7	6.80116e-05	10170.7	8945.4	11396	0.1	0.1	0.1
Gohir.A11G032600.1.p;Gohir.A09G242900.1.p;Gohir.A03G068000.1.p;Gohir.A07G070000.2.p	17.471	159	127.3	11	0.000357478	3336.6	4844.7	4090.65	0.1	0.1	0.1
Gohir.A03G173900.1.p	101.1	956	17.39	7	0.00180261	4774.4	8541.5	6657.95	0.1	0.1	0.1
Gohir.A03G175400.1.p;Gohir.D02G199100.1.p	59.948	561	23.482	4	0.00128933	12065.1	8947.2	15183	0.1	0.1	0.1
Gohir.A04G014600.1.p	108.7	993	26.461	30	0.00292003	16686.5	22077	11296	0.1	0.1	0.1
Gohir.A05G033600.1.p	21.413	205	61.715	4	0.00169319	49081	86903	67992	0.1	0.1	0.1
Gohir.D05G175900.1.p;Gohir.A05G172900.2.p;Gohir.A05G172900.1.p;Gohir.D06G157100.1.p;Gohir.D07G193400.2.p;Gohir.D07G193400.1.p;Gohir.A07G186900.1.p;Gohir.A06G150900.1.p	25.664	224	22.797	3	0.00120742	17289	10287	13788	0.1	0.1	0.1
Gohir.D05G202600.1.p;Gohir.A05G199600.1.p;Gohir.A06G015500.3.p;Gohir.D06G013600.1.p;Gohir.A06G015500.1.p;Gohir.A06G015500.2.p	60.006	549	8.2959	3	0.00332878	4457.3	2963.7	5950.9	0.1	0.1	0.1
Gohir.A05G230700.1.p;Gohir.D05G233200.1.p	49.907	445	7.1435	4	8.08164e-05	4606.65	4026.8	5186.5	0.1	0.1	0.1
Gohir.A05G240000.1.p	55.323	508	7.0049	8	0.00308496	4952.9	3328.2	6577.6	0.1	0.1	0.1
Gohir.A05G282000.2.p;Gohir.A05G282000.1.p	37.286	331	35.325	5	0.007304	9496.9	13489	5504.8	0.1	0.1	0.1
Gohir.A05G320600.1.p	36.086	332	8.9429	5	0.000773339	4860.4	3764.1	5956.7	0.1	0.1	0.1
Gohir.A05G348000.1.p	29.726	274	16.404	4	0.000777053	9470.2	11609	7331.4	0.1	0.1	0.1
Gohir.A05G353800.1.p;Gohir.D04G059300.1.p	32.541	281	99.565	5	0.00877555	4602.4	5741.2	10399	0.1	0.1	0.1
Gohir.A05G398800.1.p	34.843	309	13.27	10	2.58405e-05	5584.7	6111.3	5058.1	0.1	0.1	0.1
Gohir.A06G081400.1.p	34.921	314	4.2192	2	0.0133598	1290.8	1944	637.6	0.1	0.1	0.1
Gohir.A06G128400.1.p	34.931	326	12.035	5	3.85572e-07	21454	22158	20750	0.1	0.1	0.1
Gohir.D06G189500.1.p;Gohir.A06G182600.1.p;Gohir.A05G117800.4.p;Gohir.A05G117800.5.p;Gohir.A05G117800.6.p;Gohir.A05G117800.3.p;Gohir.A05G117800.2.p;Gohir.A05G117800.1.p	40.556	370	53.751	3	2.13796e-05	5388.25	5872.6	4903.9	0.1	0.1	0.1
Gohir.A07G013500.1.p	34.497	322	9.398	10	9.30692e-12	7834.3	7870.4	7852.35	0.1	0.1	0.1
Gohir.A07G022400.1.p	59.54	550	38.563	4	0.000254091	9766.75	8118.5	11415	0.1	0.1	0.1
Gohir.D07G078800.1.p;Gohir.A07G074100.1.p	33.993	314	6.5399	4	0.00344583	6535.6	4324.2	8747	0.1	0.1	0.1
Gohir.D07G150100.2.p;Gohir.D07G150100.1.p;Gohir.A07G144200.1.p	25.995	235	7.6562	2	0.0306951	24083.1	40257	7909.2	0.1	0.1	0.1
Gohir.A08G017100.1.p;Gohir.D08G027500.2.p;Gohir.D08G027500.1.p	35.564	318	15.81	5	0.000362125	1566.4	1856.1	1276.7	0.1	0.1	0.1
Gohir.A08G023700.1.p	56.022	514	64.246	11	0.00252015	5817.2	11047	8432.1	0.1	0.1	0.1
Gohir.D08G151400.3.p;Gohir.D08G151400.2.p;Gohir.D08G151400.1.p;Gohir.A08G129900.2.p;Gohir.A08G129900.1.p	27.798	244	11.831	7	4.1935e-05	6152.25	6807.9	5496.6	0.1	0.1	0.1
Gohir.A08G142600.1.p;Gohir.D08G163600.2.p	38.832	359	73.096	14	0.000137068	86815	74311	99319	0.1	0.1	0.1
Gohir.D08G184000.1.p;Gohir.A08G165300.1.p	17.231	145	19.478	3	3.33291e-05	13566	11087	12326.5	0.1	0.1	0.1
Gohir.D08G225900.1.p;Gohir.A08G209000.1.p	15.042	143	44.618	4	0.0184791	20518	73276	46897	0.1	0.1	0.1
Gohir.A08G225500.1.p;Gohir.D08G245900.1.p;Gohir.D08G245900.3.p;Gohir.D08G245900.2.p;Gohir.A08G225500.2.p	39.274	363	40.14	7	0.00187402	7765	13983	10874	0.1	0.1	0.1
Gohir.A09G112000.2.p;Gohir.A09G112000.1.p	69.197	630	8.1259	3	1.1784e-05	3135.9	2893.3	3378.5	0.1	0.1	0.1
Gohir.A09G128300.2.p;Gohir.A09G128300.1.p	32.009	289	18.526	8	5.7647e-06	7833.1	8339.4	7326.8	0.1	0.1	0.1
Gohir.A09G198300.2.p;Gohir.A09G198300.1.p;Gohir.D09G192900.1.p;Gohir.D09G192900.2.p	15.003	139	24.849	3	0.000217683	4982.75	4174.7	5790.8	0.1	0.1	0.1
Gohir.A09G214000.1.p;Gohir.D09G216500.1.p	35.57	323	25.306	3	0.00722278	20728.5	29413	12044	0.1	0.1	0.1
Gohir.A09G220300.1.p	65.322	569	15.226	8	1.10322e-06	9971.4	9154.8	9563.1	0.1	0.1	0.1
Gohir.D10G008800.1.p;Gohir.A10G009100.1.p	27.975	246	28.741	2	0.00011357	14890	16934	12846	0.1	0.1	0.1
Gohir.D10G060100.1.p;Gohir.A10G058300.1.p	65.226	592	5.1332	3	0.00922397	7251.05	3981.1	10521	0.1	0.1	0.1
Gohir.D10G082900.1.p;Gohir.A10G068300.1.p	47.766	419	5.0919	4	0.000979704	6022.2	4576	7468.4	0.1	0.1	0.1
Gohir.A10G094300.1.p;Gohir.D10G093500.1.p;Gohir.D10G093900.1.p;Gohir.D10G093800.1.p;Gohir.D10G093700.1.p;Gohir.D10G093600.1.p	40.213	372	60.616	7	0.00101741	8100.95	6135.9	10066	0.1	0.1	0.1
Gohir.A10G243100.1.p;Gohir.D07G000800.1.p;Gohir.D01G222000.1.p;Gohir.D12G000800.1.p;Gohir.D12G141700.1.p;Gohir.A08G253800.1.p	75.889	664	11.497	22	0.00600096	10336.7	14437	6236.4	0.1	0.1	0.1
Gohir.A11G005800.1.p;Gohir.D08G106500.1.p;Gohir.A12G168500.1.p	65.53	586	81.115	16	0.0335526	5678.5	10009	1883.8	0.1	0.1	0.1
Gohir.A11G077600.1.p;Gohir.A11G077600.2.p;Gohir.D11G082000.1.p	44.366	402	34.672	5	0.000640292	10696.4	12992	8400.7	0.1	0.1	0.1
Gohir.D11G091000.1.p;Gohir.A11G082100.2.p;Gohir.A11G082100.1.p;Gohir.A11G086800.1.p;Gohir.1Z079100.1.p;Gohir.A11G082300.1.p	34.904	320	47.305	8	0.000540948	6237.25	4956.5	7518	0.1	0.1	0.1
Gohir.A12G123100.1.p	24.14	224	2.5536	4	0.00645406	24948	14838	35058	0.1	0.1	0.1
Gohir.D12G256000.2.p;Gohir.A12G253700.1.p;Gohir.D12G256000.1.p	14.985	135	8.4079	2	6.14632e-06	5247.8	4903.1	5592.5	0.1	0.1	0.1
Gohir.A13G009100.1.p	44.535	399	44.243	7	0.00170959	11999	8652.9	15345	0.1	0.1	0.1
Gohir.A13G049900.1.p;Gohir.D13G048400.1.p;Gohir.D11G304700.1.p;Gohir.D01G204900.1.p;Gohir.D13G048600.1.p;Gohir.D01G178900.1.p;Gohir.A04G093100.1.p;Gohir.A01G091800.1.p;Gohir.A01G191000.1.p;Gohir.D10G026800.1.p;Gohir.A11G208100.1.p;Gohir.A11G207700.1.p;Gohir.D02G026200.1.p;Gohir.D09G124400.1.p;Gohir.A09G128400.1.p;Gohir.D11G215300.1.p;Gohir.A11G207800.1.p;Gohir.D01G178800.1.p;Gohir.A01G191100.1.p;…	64.66	589	1.918	2	9.16309e-06	16512	19098	17805	0.1	0.1	0.1
Gohir.A13G050900.1.p	21.915	191	12.019	5	2.62553e-05	5233.8	4738.3	5729.3	0.1	0.1	0.1
Gohir.A13G061400.1.p;Gohir.D13G060500.1.p	26.366	255	31.421	3	0.0059893	15085.4	9104.8	21066	0.1	0.1	0.1
Gohir.A13G106500.1.p;Gohir.A13G106500.2.p	66.322	607	11.32	8	0.00721059	4571.5	2657.2	6485.8	0.1	0.1	0.1
Gohir.A13G108000.1.p	98.887	865	17.646	19	0.00133525	3328.45	4196.7	2460.2	0.1	0.1	0.1
Gohir.A13G215500.3.p;Gohir.D13G219200.2.p;Gohir.D13G219200.1.p;Gohir.A13G215500.2.p;Gohir.A13G215500.1.p	83.943	737	12.269	7	9.3427e-05	8756.45	9900.1	7612.8	0.1	0.1	0.1
Gohir.D13G230500.1.p;Gohir.A13G225400.1.p	29.47	266	56.407	9	1.29715e-05	38101	32505	35303	0.1	0.1	0.1
Gohir.D01G007900.1.p;Gohir.D01G007900.3.p;Gohir.D01G007900.2.p	29.483	263	66.741	7	0.0106257	131190	49521	81443	0.1	0.1	0.1
Gohir.D01G021000.2.p;Gohir.D01G021000.1.p	62.827	562	8.3072	10	0.00270056	4127.8	2823	5432.6	0.1	0.1	0.1
Gohir.D01G034800.1.p	60.811	562	12.712	5	1.21248e-05	3350.9	3612	3089.8	0.1	0.1	0.1
Gohir.D01G096100.2.p;Gohir.D01G096100.1.p;Gohir.A01G109300.2.p;Gohir.A01G109300.1.p	27.833	251	14.068	5	8.54049e-05	9909.7	10709	8294	0.1	0.1	0.1
Gohir.D02G038600.1.p;Gohir.A02G031900.1.p	52.341	478	12.737	6	3.28423e-08	7787.9	7925.9	7649.9	0.1	0.1	0.1
Gohir.D02G074500.1.p	36.827	340	8.7076	5	2.28052e-05	8439.1	7026.1	7732.6	0.1	0.1	0.1
Gohir.D03G065200.2.p;Gohir.D03G065200.1.p	35.897	319	8.4203	3	0.00112277	3883.35	2916.3	4850.4	0.1	0.1	0.1
Gohir.D04G005400.1.p;Gohir.D04G005300.1.p	49.792	444	16.156	8	7.05793e-06	19483	20808	18158	0.1	0.1	0.1
Gohir.D04G007600.1.p	49.373	450	34.826	11	9.49747e-05	18456	24028	21242	0.1	0.1	0.1
Gohir.D04G019500.2.p;Gohir.D04G019500.1.p	82.902	727	29.896	10	0.0242792	13624.5	22037	5211.9	0.1	0.1	0.1
Gohir.D04G099900.1.p	58.991	519	46.589	9	0.040385	20747.2	36209	5285.5	0.1	0.1	0.1
Gohir.D05G114600.2.p;Gohir.D05G114600.1.p	44.608	405	95.432	8	0.00445357	14911	7098.2	14711	0.1	0.1	0.1
Gohir.D05G192400.1.p	54.05	474	9.2862	11	9.41202e-05	16446	12640	14543	0.1	0.1	0.1
Gohir.D05G290200.1.p	106.53	956	8.8245	5	0.00461179	5354.4	7322.4	3386.4	0.1	0.1	0.1
Gohir.D06G055600.1.p	35.718	326	26.539	15	0.00362496	16125	32979	24552	0.1	0.1	0.1
Gohir.D06G071400.1.p;Gohir.D06G071400.2.p	67.42	607	15.437	7	0.000255362	5197.45	6075.7	4319.2	0.1	0.1	0.1
Gohir.D06G149400.2.p;Gohir.D06G149400.1.p	40.194	365	20.665	16	0.0357628	19598	46058	11162	0.1	0.1	0.1
Gohir.D06G151600.2.p;Gohir.D06G151600.3.p;Gohir.D06G151600.1.p;Gohir.A06G145700.1.p	41.041	379	12.191	7	0.0104065	24972	13286	36658	0.1	0.1	0.1
Gohir.D07G090800.1.p;Gohir.A07G085400.1.p	41.437	366	13.139	6	3.06849e-08	12599.5	12819	12380	0.1	0.1	0.1
Gohir.D07G090900.1.p;Gohir.A07G085500.1.p	59.594	534	8.2556	6	8.81077e-06	5140	4770.4	5509.6	0.1	0.1	0.1
Gohir.D07G151200.1.p;Gohir.A07G145000.1.p	36.704	341	4.3644	2	0.000141355	4268.9	3649.2	4888.6	0.1	0.1	0.1
Gohir.D08G028500.1.p;Gohir.D08G028500.2.p;Gohir.A08G017900.2.p;Gohir.A08G017900.1.p	37.13	329	12.705	6	7.14531e-05	3827.3	4294.2	3360.4	0.1	0.1	0.1
Gohir.D08G035300.1.p	41.985	367	11.041	7	0.000204788	10862	9127.9	12596	0.1	0.1	0.1
Gohir.D08G075900.1.p	101.37	909	3.491	14	2.76113e-08	27121	26216	26668.5	0.1	0.1	0.1
Gohir.D09G107600.1.p	21.914	199	71.953	5	4.8739e-11	10533	10496.5	10460	0.1	0.1	0.1
Gohir.D09G167500.1.p	51.213	473	80.907	19	0.00249485	7331.15	9598.3	5064	0.1	0.1	0.1
Gohir.D09G195700.1.p	61.443	575	27.318	32	5.3661e-06	31916	36243	34079.5	0.1	0.1	0.1
Gohir.D09G198500.1.p	109.74	1009	5.3613	20	0.00416756	5602.9	3602.3	7603.5	0.1	0.1	0.1
Gohir.D09G216200.1.p	57.958	522	98.407	32	0.0173896	64967	100780	29154	0.1	0.1	0.1
Gohir.D10G013200.2.p;Gohir.D10G013200.1.p;Gohir.A10G013300.1.p	86.799	774	19.383	7	0.000131732	10374	7785	9079.5	0.1	0.1	0.1
Gohir.D10G056400.1.p;Gohir.1Z072700.1.p	52.32	476	2.7268	2	0.00786495	2805.2	4919.25	7033.3	0.1	0.1	0.1
Gohir.D10G128100.1.p;Gohir.A10G138700.1.p	28.349	252	125.45	6	0.00293355	21959	12076	23519	0.1	0.1	0.1
Gohir.D10G183700.2.p;Gohir.D10G183700.1.p;Gohir.A10G177100.3.p;Gohir.A10G177100.2.p;Gohir.A10G177100.1.p;Gohir.D13G009700.1.p	80.589	731	13.653	8	5.33874e-06	8797.05	9354.8	8239.3	0.1	0.1	0.1
Gohir.D10G224000.1.p	24.254	224	34.479	6	0.0092903	56263.5	30835	81692	0.1	0.1	0.1
Gohir.D11G032600.1.p	19.326	182	9.9081	3	0.00697448	12180	30336	25011	0.1	0.1	0.1
Gohir.D11G067700.1.p	42.645	375	67.05	12	2.32653e-06	12190.5	11563	12818	0.1	0.1	0.1
Gohir.D11G140000.1.p	43.977	400	5.033	16	0.00020978	39748	33363	46133	0.1	0.1	0.1
Gohir.D11G264300.1.p;Gohir.A11G254600.1.p	44.004	401	12.243	7	0.000111724	10607.9	12058	9157.8	0.1	0.1	0.1
Gohir.D11G311200.1.p	71.526	644	17.874	15	0.0044599	12658	17266	8049.9	0.1	0.1	0.1
Gohir.D12G044100.1.p	22.44	201	38.753	4	2.84048e-05	4762.8	3923.9	4343.35	0.1	0.1	0.1
Gohir.D12G120200.1.p	54.317	495	4.3722	15	0.00014507	9274.65	10630	7919.3	0.1	0.1	0.1
Gohir.D12G148600.2.p;Gohir.D12G148600.1.p	46.94	423	57.545	10	0.00294913	8817.8	17268	13042.9	0.1	0.1	0.1
Gohir.D13G107100.2.p;Gohir.D13G107100.1.p	18.761	174	4.1987	6	2.86647e-07	21815	20525	21170	0.1	0.1	0.1
Gohir.D13G131400.1.p	35.507	315	26.685	6	0.00148493	6863.9	11901	9382.45	0.1	0.1	0.1
Gohir.D13G210000.1.p;Gohir.A13G205100.1.p;Gohir.D13G209900.1.p;Gohir.A13G205000.1.p;Gohir.D13G210200.1.p	33.905	298	14.981	3	0.0112323	12671.9	6599.8	18744	0.1	0.1	0.1
