# Supplementary material for: Comparative Proteomic Analysis of Molecular Differences between Leaves of Wild-Type Upland Cotton and Its Fuzzless-Lintless Mutant
Source: Molecules. 2019 Oct 19;24(20):3769. doi: 10.3390/molecules24203769 (PMC6832260; doi:10.3390/molecules24203769)
Supplement: Supplementary file 1 [file molecules-24-03769-s001.zip › TableS3-20191018.xlsx]

## Sheet: 工作表1
Table S3. Detailed information of the proteins preferentially accumulated in Xu142.
Protein IDs	Mol. weight [kDa]	Sequence length	Score	Peptides	P vaule	LFQ intensity WT1	LFQ intensity WT2	LFQ intensity WT3	LFQ intensity FL1	LFQ intensity FL2	LFQ intensity FL3
Gohir.A01G023000.1.p;Gohir.A01G023000.2.p	84.072	747	18.248	11	0.0017905	13897.5	16098	11697	5416.65	6361.8	4471.5
Gohir.A01G206100.1.p	37.843	343	14.917	6	0.00427938	16459	25234	20846.5	8651.4	8651.4	8651.4
Gohir.A02G043200.1.p	51.183	459	7.4987	5	0.0075056	9496.6	6058.7	7777.65	3721.5	3721.5	3721.5
Gohir.A02G114800.1.p;Gohir.D03G055800.1.p;Gohir.1Z000900.1.p;Gohir.A11G302300.1.p;Gohir.A11G302400.1.p;Gohir.D11G317900.1.p;Gohir.1Z069200.1.p;Gohir.D11G318000.1.p;Gohir.D11G318100.1.p;Gohir.D08G240000.1.p;Gohir.A11G302500.1.p;Gohir.A13G092400.1.p	59.258	512	49.175	11	0.0259105	30585.5	44101	17070	9190.75	9360.1	9021.4
Gohir.A02G133800.3.p;Gohir.A02G133800.2.p;Gohir.A02G133800.1.p	87.37	776	94.672	16	0.00415196	1467850	1690600	1245100	554435	792200	316670
Gohir.A02G147700.1.p	38.079	359	323.31	10	0.0088283	119240	127830	159680	38318	70437	84111
Gohir.A03G046600.1.p;Gohir.D03G120600.1.p	18.2	164	294.74	8	0.00193748	158520	147020	161120	90706	65973.5	41241
Gohir.A03G136700.2.p;Gohir.D02G159900.1.p;Gohir.A03G136700.1.p	46.387	407	26.865	10	0.0288711	17239	22731	11747	7853.5	5055	10652
Gohir.A03G138800.1.p	63.937	570	56.867	20	0.0175497	12967	23213	18090	8824.7	8824.7	8824.7
Gohir.A03G193000.1.p	16.191	150	138	8	0.0281689	2433200	948990	1300600	405290	428100	245560
Gohir.A05G135700.1.p	89.863	814	58.913	18	0.0335553	31932.5	47450	16415	9578	9578	9578
Gohir.A05G400500.2.p;Gohir.A05G400500.1.p;Gohir.A05G400500.3.p	68.06	636	228.85	16	0.0326758	264540	341600	110450	10610	27335	112380
Gohir.A06G091200.1.p;Gohir.A06G091200.2.p;Gohir.D06G090400.2.p	66.148	597	24.606	8	0.0481678	7661.1	22037	14849	5489.15	7586.7	3391.6
Gohir.A06G197300.1.p	32.346	310	259.64	13	0.00640927	375450	266260	517190	93474	69189	47353
Gohir.A07G100300.1.p	81.085	736	12.125	22	0.00372338	7515.3	11968	9741.65	3304.1	3304.1	3304.1
Gohir.A07G146400.1.p	80.494	745	228.39	36	0.00862408	292780	494380	393580	165450	165450	165450
Gohir.A08G118000.1.p	92.116	809	85.396	18	0.0170087	39518.5	52280	26757	10582	20002	13067
Gohir.A08G233900.1.p	15.187	137	12.584	4	0.0013806	26479	23415	24947	9984.9	6356.8	13613
Gohir.A09G201800.2.p;Gohir.A09G201800.1.p	61.439	575	9.973	30	0.0245686	13290	22490	17890	2232	7094.5	11957
Gohir.A09G204800.1.p;Gohir.A05G322400.1.p	109.76	1009	277.8	20	0.0198189	88540	97983	79097	18608	69445	24010
Gohir.A10G103200.1.p	46.808	434	107.47	15	0.036835	65710	99103	32317	17875.2	26134	9616.5
Gohir.A10G206400.1.p	47.264	435	55.819	11	0.00783647	21668	13380	17524	7870.9	7870.9	7870.9
Gohir.A10G214900.1.p	24.589	224	52.389	7	0.000108597	36452	30605	33528.5	11987	11987	11987
Gohir.A12G269200.1.p;Gohir.D12G269600.1.p	55.62	489	225.36	18	0.0307526	75137.5	108620	41655	12593	22769	33482
Gohir.D01G006700.1.p;Gohir.A01G006600.2.p;Gohir.A01G006600.1.p	68.133	627	57.108	15	0.00678914	39894.5	51996	27793	10475	10475	10475
Gohir.D01G021400.1.p;Gohir.D01G021300.1.p	76.445	697	100.95	15	0.0425715	41979	57769	26189	18642	20727	23560
Gohir.D01G193300.2.p;Gohir.A01G203600.1.p;Gohir.A01G203800.1.p	28.911	274	35.019	9	0.0132222	23779	34421	17951	8827.1	8827.1	8827.1
Gohir.D02G020700.1.p;Gohir.D02G020600.1.p;Gohir.D02G020800.1.p	53.123	469	19.229	6	0.00709277	11769	21390	18642	5374.6	5374.6	5374.6
Gohir.D03G149700.1.p;Gohir.D08G202500.2.p;Gohir.D08G202500.1.p;Gohir.A08G184000.1.p	100.09	902	76.026	18	0.0177995	43729	44767	42691	16917	35561	12628
Gohir.D04G002800.1.p	88.162	803	179.85	19	0.0289114	45830	60291	31369	18137	28098	21252
Gohir.D05G201200.1.p;Gohir.A05G198400.1.p;Gohir.A05G309900.1.p	58.489	522	65.229	18	0.0419857	30482	47849	13115	7076.1	7974.4	7525.25
Gohir.D05G256500.1.p;Gohir.D05G256500.2.p	92.759	886	246.61	17	0.0262828	62113	57571	38104	18622	38804	15556
Gohir.D05G341200.1.p	45.392	414	19.488	9	5.73236e-05	45473	54449	49961	11056	11056	11056
Gohir.D05G371800.1.p	108.75	995	145.76	32	0.0114294	141100	148590	84425	29156	47968	59085
Gohir.D06G045200.1.p	75.459	691	65.238	12	0.0365491	35496	48884	22108	16813.5	16380	17247
Gohir.D06G149300.1.p	33.688	307	11.245	12	0.0426381	63239	48833	77645	12302	54084	7384.2
Gohir.D06G154800.1.p;Gohir.D06G154800.2.p	51.742	467	94.672	14	0.00219726	43604	59247	51425.5	21101	16537	25665
Gohir.D06G156700.2.p;Gohir.D06G156700.1.p	108.93	960	39.876	18	0.0010041	19836	21425	20630.5	9427	6838	12016
Gohir.D07G043200.1.p	13.677	122	118.08	6	0.00370464	182015	193330	170700	69130	123440	73467
Gohir.D07G143000.1.p;Gohir.A07G137900.1.p	57.768	510	57.531	9	0.0435271	19422.5	27431	11414	8990.9	8990.9	8990.9
Gohir.D08G060400.1.p;Gohir.A07G184900.1.p;Gohir.D07G191700.1.p	33.912	300	70.646	19	0.00260169	36029	41286	38657.5	15262	12865	24378
Gohir.D08G092500.1.p	54.448	501	25.832	12	0.0206127	16463.5	22084	10843	6832.3	6832.3	6832.3
Gohir.D08G199900.2.p;Gohir.D08G199900.1.p;Gohir.A08G181200.1.p	56.328	522	178.89	15	0.0386306	33910	79949	72982	19978	21281	36884
Gohir.D09G011100.1.p	118.87	1053	99.145	19	8.23362e-05	32464.5	35766	29163	3973.6	4300.7	1239.4
Gohir.D09G113000.1.p;Gohir.A09G115900.1.p;Gohir.A01G111200.1.p;Gohir.D01G097900.1.p	63.92	559	47.821	11	0.00840601	31095	40213	21977	9804.9	7805.8	11804
Gohir.D10G223600.1.p	24.312	224	62.376	8	0.028728	23587	36166	48745	16978	16978	16978
Gohir.D11G012000.1.p;Gohir.D11G006900.1.p	13.693	122	103.2	6	0.00762769	90511.5	79413	101610	33316	62456	32690
Gohir.D11G118400.1.p	56.885	510	43.716	12	0.00073165	50999.5	58058	43941	12419.2	17290	7548.4
Gohir.D11G140900.1.p;Gohir.1Z079400.1.p;Gohir.D10G056200.1.p;Gohir.A10G054100.1.p;Gohir.A10G054300.1.p;Gohir.D10G056300.1.p	50.597	443	46.217	14	0.00379001	19935.5	24075	15796	6541.8	8708.1	7624.95
Gohir.D11G292100.1.p;Gohir.D11G292200.1.p;Gohir.D11G293800.1.p;Gohir.A11G281100.1.p;Gohir.D11G293700.1.p	64.367	559	161.17	17	0.00761175	62680	84266	41094	5359.4	10525.2	15691
Gohir.D13G159400.2.p;Gohir.D13G159400.1.p	66.035	591	63.62	17	0.048897	80308	124360	36256	18868	30236	26243
Gohir.1Z070500.1.p	18.756	165	21.276	6	0.00420253	8947.2	8947.2	8947.2	912.32	5148	3030.16
Gohir.A01G097400.3.p;Gohir.A01G097400.2.p;Gohir.A01G097400.1.p;Gohir.A08G142800.1.p;Gohir.A06G085600.1.p	42.263	401	208.22	24	1.82494e-06	190830	190830	190830	40836	50933	54004
Gohir.A04G146800.1.p	155.34	1386	133.51	21	6.56581e-05	98168	98168	98168	37155	43663	50171
Gohir.D05G032700.1.p;Gohir.A05G031300.1.p;Gohir.A05G031300.2.p;Gohir.D07G012200.1.p;Gohir.A07G012400.1.p	59.903	535	22.087	8	3.92647e-08	25230	25230	25230	5828.5	5469	6188
Gohir.D05G126700.1.p;Gohir.A05G125700.1.p	18.805	165	19.426	4	0.00040496	12580	12580	12580	6081.05	4843.6	7318.5
Gohir.D06G146300.1.p;Gohir.A06G138900.1.p;Gohir.A05G143600.1.p	24.31	224	14.943	8	2.51589e-05	720080	720080	720080	301510	220800	231130
Gohir.A05G214600.1.p;Gohir.D05G217900.1.p	61.291	557	49.544	11	0.00881541	31668	31668	31668	14573.2	6969.5	22177
Gohir.A05G401800.1.p;Gohir.A05G280000.2.p;Gohir.A05G280000.1.p	35.424	330	55.137	9	8.59371e-07	283200	283200	283200	118910	131580	125245
Gohir.D06G173700.3.p;Gohir.A06G177900.3.p;Gohir.D10G217100.1.p;Gohir.D06G173700.5.p;Gohir.D06G173700.2.p;Gohir.A10G208800.5.p;Gohir.A10G208800.4.p;Gohir.A10G208800.1.p;Gohir.A06G177900.2.p;Gohir.D06G173700.4.p;Gohir.D06G173700.1.p;Gohir.A06G177900.1.p;Gohir.D10G217100.2.p;Gohir.A10G208800.3.p;Gohir.A10G208800.2.p	34.785	303	19.815	4	1.18056e-07	128390	128390	128390	41737	39569.5	37402
Gohir.D07G221300.1.p;Gohir.A07G214700.1.p	49.501	450	11.884	11	5.16667e-06	28249	28249	28249	11933	10838.1	9743.3
Gohir.A08G025400.1.p;Gohir.D13G133900.1.p;Gohir.D08G135400.1.p;Gohir.A08G115100.1.p	80.053	699	11.005	30	4.47956e-05	53383	53383	53383	10237	14455.5	18674
Gohir.A09G244100.1.p;Gohir.A09G244100.3.p;Gohir.A09G244100.2.p	75.859	682	62.634	11	6.52105e-05	54847	54847	54847	12742.4	7723.7	17761
Gohir.A11G017800.1.p	24.105	227	9.8831	7	4.3071e-05	42944	42944	42944	20576	22976	18176
Gohir.D11G177500.1.p;Gohir.A11G170400.1.p	34.038	318	150.43	3	0.0172578	80564	80564	80564	46111	56752	12351
Gohir.D12G002400.1.p;Gohir.A12G002700.1.p	25.573	229	3.3717	2	0.00091892	9838.2	9838.2	9838.2	5438.2	4078.3	2718.4
Gohir.D12G023000.1.p;Gohir.A12G022600.1.p;Gohir.D09G090200.1.p	35.612	318	46.05	6	0.000307711	18068	18068	18068	9044.3	6000.6	9108.7
Gohir.A13G098800.1.p	121.47	1106	101.69	17	4.47531e-06	32361	32361	32361	10022	11299.5	12577
Gohir.D01G187300.1.p	106.66	979	85.567	25	1.03074e-06	6910.4	6910.4	6910.4	3272.5	3419.05	3565.6
Gohir.D06G120000.1.p	47.409	436	10.544	15	0.000681466	23288	23288	23288	8732.3	11339.1	13946
Gohir.D06G141500.1.p;Gohir.D06G141400.1.p	28.165	265	19.783	10	0.000915039	46266	46266	46266	27994	16716	22355
Gohir.D07G191200.1.p	64.742	579	41.974	11	3.53547e-06	35288	35288	35288	14281	15482	13080
Gohir.D09G246000.2.p;Gohir.D09G246000.1.p	52.732	469	83.924	12	0.000157259	38322	38322	38322	8508.2	12378.6	16249
Gohir.D10G172200.1.p;Gohir.D13G223300.1.p;Gohir.D13G223400.1.p;Gohir.A13G219600.1.p;Gohir.A13G219700.1.p	44.142	386	36.174	11	0.00122522	37370	37370	37370	19368	12232	6902.4
Gohir.D11G116400.1.p;Gohir.A11G111200.1.p	61.554	561	17.896	9	4.79681e-10	18712	18712	18712	5975.05	5896.6	6053.5
Gohir.D11G139500.1.p;Gohir.A11G133400.1.p	49.698	445	111.27	5	5.55395e-06	90836	90836	90836	38112	41285	44458
Gohir.D12G054200.1.p;Gohir.D12G053900.1.p;Gohir.D12G053800.1.p;Gohir.A12G054700.1.p	9.9967	96	17.622	3	1.18154e-15	94168	94168	94168	20416	20380	20398
Gohir.D12G232500.1.p	33.844	293	82.186	7	0.000120819	30299	30299	30299	17091	12810	14950.5
Gohir.D12G239000.2.p;Gohir.D12G239000.1.p	16.846	160	150.64	3	0.000305494	87659	87659	87659	39477.5	30950	48005
Gohir.D12G251500.1.p	242.34	2209	126.73	30	4.90846e-10	57248	57248	57248	9616.5	9909.75	10203
