# Supplementary material for: Comparative Proteomic Analysis of Molecular Differences between Leaves of Wild-Type Upland Cotton and Its Fuzzless-Lintless Mutant
Source: Molecules. 2019 Oct 19;24(20):3769. doi: 10.3390/molecules24203769 (PMC6832260; doi:10.3390/molecules24203769)
Supplement: Supplementary file 1 [file molecules-24-03769-s001.zip › TableS5-20191018.xlsx]

## Sheet: 工作表1
Table S5. Primers used in this work.
A
Name	Gene ID	Full name	KEGG Pathway		Primer sequences (5'-3')	Production size (bp)
LumP	Gohir.A09G128300.2	lumazine-binding family protein	Metabolic pathways	sence	CAACTGGGTATGGCCGATCA	273
				anti-sence	GTGTCCTTGCACGAAATGGC
FLDH	Gohir.A05G348000.1	NAD(P)-binding Rossmann-fold superfamily protein	Metabolic pathways	sence	GCTCACAAAAAGCTTGGCCTG	156
				anti-sence	CCAATCCGTTCAAGTGGCGTT
GroES	Gohir.A08G225500.1	GroES-like zinc-binding dehydrogenase family protein	Metabolic pathways	sence	TGCACAGCGATCAGGGTACG	261
				anti-sence	GAGCAACAGCGAGGCCTACA
ACO3	Gohir.A04G014600.1	aconitase 3	Metabolic pathways	sence	CTGGAACAAGAGGTACCGCTC	189
				anti-sence	AGCAGTAGTAGCGATCCTCCG
PDH-E1	Gohir.D12G120200.1	pyruvate dehydrogenase E1 alpha	Metabolic pathways	sence	GACCCTGATGAGCTTCGTGACC	188
				anti-sence	GGAGGAACAGGGCTTTCGTC
ACLA-1	Gohir.D12G148600.2	ATP-citrate lyase A-1	Metabolic pathways	sence	CGGATTCGCTTCTGAGCTTGG	304
				anti-sence	CTCTCCAAGTGCCCGCATT
Aldolase-TIM	Gohir.D06G149400.2	Aldolase-type TIM barrel family protein	Metabolic pathways	sence	ATGGAGCTCGCCAGCTAGACTA	189
				anti-sence	CTGCAAGTCCGTAAACTGCTGG
PDDFP	Gohir.D11G264300.1	Pyridoxal-dependent decarboxylase family protein	Metabolic pathways	sence	AGGGAAACGAGAAAGGGCG	322
				anti-sence	GGCAATAGTTGGAATGGCCG
FIB2	Gohir.D08G110000.1	fibrillarin 2	Ribosome biogenesis in eukaryotes	sence	GGAGGAATGAAAGGTGGGAGC	293
				anti-sence	ACAGTGGTACCCGAAGCAGCTC
TUB8	Gohir.D09G042600.1	tubulin beta 8	Phagosome	sence	CGAGGGTCACAGCAATACAGG	361
				anti-sence	GCAAGAAAGCCTTCCTGCGAA
Ribosomal L6	Gohir.1Z083800.2	Ribosomal protein L6 family protein	Ribosome	sence	GGTGCTGATTTTGTTGGCTGG	295
				anti-sence	CTTGTCTTCTGGCAGTTCCGTC
COX6B	Gohir.A05G266000.1	cytochrome C oxidase 6B	Metabolic pathways	sence	CGTACCGAAGAGAGCTCAGGTG	245
				anti-sence	CCGTTCTCCCTTTGCTCGTTC
NOP10	Gohir.D10G044500.1	nucleolar RNA-binding Nop10p family protein	Ribosome biogenesis in eukaryotes	sence	GAATCACCACATGGGCTGCCT	124
				anti-sence	GCGACTGCTGGGTAGGCAATA
Ribosomal L13	Gohir.A05G246900.1	Ribosomal protein L13 family protein	Ribosome	sence	CAGGCTATGTCGGTCACCTCA	289
				anti-sence	TGGCTACCACCTTGTTCTTGC
NCBOB	Gohir.D11G158500.1	Nucleic acid-binding, OB-fold-like protein	RNA transport	sence	GATGGTACTAAGCGCCTTTGCC	227
				anti-sence	GCACCTCCTTCATCCTCCTCA
ACS	Gohir.D04G010300.2	acetyl-CoA synthetase	Carbon metabolism	sence	AGGCATTGCGTCATCGGAGT	216
				anti-sence	TGGGCATCAAAGCCAGGTTC
B
Name	Gene ID	Full name	GO term		Primer sequences (5'-3')	Production size (bp)
CACMS	Gohir.A03G136700.2	clathrin adaptor complexes medium subunit family protein	clathrin adaptor complex	sence	GCACAGGGACGAGCAACAAA	171
				anti-sence	GATGAGCGGTTTTACCTGAGTGC
ADAPTIN	Gohir.D03G149700.1	adaptin family protein	clathrin adaptor complex	sence	CCATTGGCACCTGGAGCATC	180
				anti-sence	CTCCATTCTCCCATCCTCGG
ARA6	Gohir.D01G063000.1	ARA6	chloroplast envelope	sence	CCAGGGATGAAGGCACTGGATA	287
				anti-sence	TAAGCGTCAGCGGTCTCG
DRBP	Gohir.D09G040700.1	Dihydrodipicolinate reductase, bacterial/plant	chloroplast stroma	sence	GTATCCAAGCTCCAGGATGAGG	336
				anti-sence	TCCACCAAAGGGCAAGTAACAG
10-FS	Gohir.A05G400500.2	10-formylteahydrofolate synthesis	response to cytokinin	sence	TCTACCCAATCAGACAAGGCTC	282
				anti-sence	TCCAGTTTCCCTCACCATCCCT
GLT	Gohir.D12G251500.1	NADP-dependent glutamate synthesis 1	response to cytokinin	sence	TCAGCCACCGCAGACAAGA	193
				anti-sence	CCAACGCACACGAACCACC
PROFILING	Gohir.D05G028500.1	profilin 5	seed trichome elongation	sence	CTGCCGCTGCTATCGTTGGT	217
				anti-sence	GTCACCCCTCCAGATCCCTTTT
GHF32	Gohir.D03G107700.1	Glycosyl hydrolases family 32 protein	seed trichome elongation	sence	CTGGCGAAACCAACGAGTCTGT	117
				anti-sence	GTGGGGGAACCATAACAGGG
CYP1A3	Gohir.D13G159400.2	cytochrome P450, family 97, subfamily A, polypeptide 3	iron ion binding	sence	CCTCCAGCCTTTTTCCCCA	260
				anti-sence	TGTTATCCCCCTGGTAGAATCC
LACS7	Gohir.D01G021400.1	long-chain acyl-coa synthetase 7	long-chain fatty acid-CoA ligase activity	sence	TTTGGCAGCGGTAGGAGG	189
				anti-sence	AAGGCGAGGTGAGACCAAGG
RL29	Gohir.D05G299200.1	ribosomal L29 family protein	structural constituent of ribosome	sence	GCTCAGGTGTTGACGGTGATC	120
				anti-sence	CCTTCTCCTGATGGCTCTGGTC
PRS7e	Gohir.D11G004600.1	ribosomal protein s7e family protein	structural constituent of ribosome	sence	CCTGCTGAGATTGTCGGGAAG	139
				anti-sence	CTGCGAGCTTCCGGTAAACTG
LACS9	Gohir.D06G045200.1	long chain acyl-CoA synthetase 9	long-chain fatty acid-CoA ligase activity	sence	GGCTCTTGTCGTGGCTTCC	151
				anti-sence	CAGTCGTGCCTTCTTGCC
Rpn2	Gohir.A09G204800.1	26S proteasome regulatory complex, non-ATPase subcomplex, Rpn2/Psmd1 subunit	regulation of catabolic process	sence	GAAGCCAGTGATTCTCGTGTCG	116
				anti-sence	TCAAGGATCCCAGAGGCTAGGA
PL29-2	Gohir.D11G220900.1	Ribosomal L29 family protein	chloroplast envelope	sence	CAGGCCACCTTCTTTCGG	268
				anti-sence	GCTTGTTGATGCCCTCTTCG
PLCNTH	Gohir.D11G235400.1	P-loop containing nucleoside triphosphate hydrolases superfamily protein	chloroplast envelope	sence	GAGTTTCCAGAGGCAGATGGC	108
				anti-sence	GGCTCCTAGAGTGTTTGACCGT
GhUBQ				sence	GAAGGCATTCCACCTGACCAAC	198
				anti-sence	CTTGACCTTCTTCTTCTTGTGCTTG
