# Supplementary material for: Comparative Proteomic Analysis of Molecular Differences between Leaves of Wild-Type Upland Cotton and Its Fuzzless-Lintless Mutant
Source: Molecules. 2019 Oct 19;24(20):3769. doi: 10.3390/molecules24203769 (PMC6832260; doi:10.3390/molecules24203769)
Supplement: Supplementary file 1 [file molecules-24-03769-s001.zip › TableS4-20191018.xlsx]

## Sheet: 工作表1
Table S4. Detailed information of the proteins preferentially accumulated in fuzzless-lintless mutant.
Protein IDs	Mol. weight [kDa]	Sequence length	Score	Peptides	P value	LFQ intensity WT1	LFQ intensity WT2	LFQ intensity WT3	LFQ intensity FL1	LFQ intensity FL2	LFQ intensity FL3
Gohir.A01G057700.1.p	35.495	339	111.48	15	0.00122151	46822	99553	73187.5	176700	176700	176700
Gohir.D01G086000.1.p;Gohir.A01G101100.1.p	27.631	251	88.936	9	0.0128062	62123	14117	38120	82009	87379	92749
Gohir.A02G010300.1.p	60.887	558	222.34	23	0.000781203	6847	4974.4	5910.7	14430	16678	18926
Gohir.A02G106200.1.p	49.557	421	36.116	14	1.25664e-05	12130	14438	13284	27961	27961	27961
Gohir.D03G158500.1.p;Gohir.A03G011400.1.p;Gohir.D11G020400.1.p;Gohir.A11G020700.1.p;Gohir.A08G174800.1.p;Gohir.D08G193400.1.p	33.748	327	14.515	5	0.0425468	2033.8	3264.5	4495.2	10362	4510.9	7436.45
Gohir.A12G191200.2.p;Gohir.D12G193300.1.p;Gohir.D11G040500.1.p;Gohir.D07G053200.1.p;Gohir.A12G191200.1.p;Gohir.A11G037200.1.p;Gohir.A07G049000.1.p;Gohir.A03G054300.1.p;Gohir.D03G112600.1.p;Gohir.A09G247400.1.p;Gohir.D09G248100.1.p;Gohir.A02G121800.1.p	29.105	257	52.597	8	0.0470996	69774	16415	43094.5	64267	88943.5	113620
Gohir.A03G094800.2.p;Gohir.A03G094800.1.p	46.583	412	105.8	6	0.0287784	28727	5679.9	17203.5	37852	35222	32592
Gohir.D02G224500.1.p;Gohir.A03G203200.1.p	39.48	336	74.113	15	0.0347905	20879	19593	20236	56160	41330.5	26501
Gohir.A04G029200.2.p;Gohir.A04G029200.1.p;Gohir.D05G357900.1.p	19.679	180	10.776	5	0.02916	27008	35600	18416	55194	43860	84034
Gohir.A04G073600.2.p;Gohir.A04G073600.1.p;Gohir.A04G073600.3.p	30.27	279	96.673	10	0.00603385	56185	43544	34644	80816	111950	121290
Gohir.D05G028500.1.p;Gohir.A05G026600.1.p	14.25	133	75.086	4	0.0288776	17901	34192	23623	93994	166750	62361
Gohir.D05G152800.1.p;Gohir.A05G150200.1.p	28.101	265	85.006	9	0.002314	208340	156875	105410	326780	326780	326780
Gohir.A05G227300.1.p	35.968	316	26.102	20	0.0197337	6298.3	6106	5913.7	19562	14651.8	9741.5
Gohir.D05G272200.3.p;Gohir.D05G272200.2.p;Gohir.D05G272200.1.p;Gohir.A05G270100.1.p	50.044	459	43.317	6	0.024619	8049.1	3692.2	12406	19481	13579	16530
Gohir.D09G129600.4.p;Gohir.D09G129600.3.p;Gohir.D09G129600.2.p;Gohir.D09G129600.1.p;Gohir.A05G372400.1.p;Gohir.A13G054600.1.p;Gohir.A09G012800.1.p	22.824	204	12.251	4	0.0019009	5241.7	4533.8	10507	18131	18131	18131
Gohir.D06G051500.1.p;Gohir.A06G052500.1.p	80.509	770	134.39	8	0.00589393	25869.5	31926	19813	68266	46531	57398.5
Gohir.A06G192700.1.p;Gohir.D10G054400.1.p;Gohir.D04G009200.3.p;Gohir.A05G406400.2.p;Gohir.A10G052600.1.p;Gohir.D04G009200.2.p;Gohir.D04G009200.1.p;Gohir.A05G406400.1.p	70.052	642	120.7	14	0.0214616	11933	6170.1	13489	27430	15844	27287
Gohir.D07G044700.1.p;Gohir.A07G040500.1.p	9.9314	87	63.831	4	0.0200848	70808	59472	82144	152120	176990	98766
Gohir.D08G016200.1.p;Gohir.A08G005900.1.p;Gohir.A11G319000.1.p;Gohir.D11G338100.1.p	16.34	150	11.886	10	0.0197513	81620	58132	28687	165580	131384	97187
Gohir.A08G225900.1.p	34.32	301	8.0585	11	0.00598738	4682.1	8116.6	1247.6	13346	13346	13346
Gohir.D10G003700.1.p;Gohir.A10G003700.1.p;Gohir.D10G003700.2.p	42.395	382	28.317	8	0.013304	5708.65	6720.4	4696.9	22440	16883.5	11327
Gohir.A11G003000.1.p;Gohir.D11G002600.1.p	30.881	278	5.0602	2	1.12236e-07	5052.4	5333.7	5193.05	11030	11030	11030
Gohir.D11G220900.1.p;Gohir.A11G202300.1.p	19.485	170	127.67	3	0.0238144	190080	31509	110794	214190	260535	306880
Gohir.A12G174000.1.p	45.417	417	8.4471	5	3.75378e-06	5120.2	5677	4563.4	14714	14714	14714
Gohir.A13G042600.1.p	70.634	648	15.799	31	0.0185516	15839	11453	20225	24392	43955	36866
Gohir.A13G107600.1.p;Gohir.D13G110800.1.p;Gohir.D13G110800.2.p	110.41	974	51.204	11	2.11577e-05	17056	15047	19065	39464	39464	39464
Gohir.D13G211500.1.p;Gohir.A13G206900.1.p	14.548	122	138.37	9	0.0338785	244880	37845	150090	272130	290550	374340
Gohir.D01G063000.1.p	37.982	357	118.2	9	0.0187857	62940	50337	42817	149630	157100	80319
Gohir.D01G089100.3.p;Gohir.D01G089100.2.p;Gohir.D01G089100.1.p	111.55	1029	39.846	20	0.000942168	9402.5	10014.8	10627	32864	39953	47042
Gohir.D03G049600.1.p	13.503	126	16.107	6	0.000272619	6620.6	9959.8	13299	31158	29222	30190
Gohir.D03G107700.1.p;Gohir.A03G058400.1.p	69.346	618	140.88	13	0.0482671	34280	11585	29330	78515	39953	46227
Gohir.D07G087700.2.p;Gohir.D07G087700.1.p	23.71	207	182.19	10	0.00370423	142090	7596.6	74843.3	265110	270110	275110
Gohir.D07G149200.1.p;Gohir.A07G143400.1.p	33.475	307	221.96	6	0.00821095	30194	41538	15015	59483	59483	59483
Gohir.D07G180000.1.p;Gohir.D07G180000.2.p	19.448	180	4.8282	4	0.00267649	3172.1	2011.2	4333	6853.7	6853.7	6853.7
Gohir.D08G165000.1.p	39.47	361	30.901	9	0.0236976	14073	10665	11506	31683	24371	17059
Gohir.D08G238100.1.p;Gohir.A08G221500.1.p	23.33	204	54.272	4	0.028945	27126.1	6603.2	47649	51075	77161	64118
Gohir.D08G257100.1.p;Gohir.A08G236500.1.p	18.508	169	51.858	5	0.0154014	15966	9106.8	6033.9	73735	52178	30621
Gohir.D09G245900.1.p;Gohir.A12G188100.1.p;Gohir.A12G188100.2.p	44.664	387	71.763	5	0.00117731	5037.8	4306.3	5769.3	13395	11842.5	10290
Gohir.D10G214600.1.p	46.459	430	9.0143	16	0.00690219	16275.6	8964.3	23587	42825.5	51010	34641
Gohir.D11G004600.1.p	22.023	191	4.9738	11	0.0271453	9215.3	11439	11572	34213	25091.5	15970
Gohir.D11G091600.1.p;Gohir.A11G087200.1.p	21.089	190	12.71	6	0.000101351	8230.3	5336.6	11124	29931	29931	29931
Gohir.D11G235400.1.p;Gohir.A11G221800.1.p	109.05	1000	51.834	18	0.00140005	12378	21995	17186.5	35386	35386	35386
Gohir.D12G001400.1.p;Gohir.D11G059000.1.p;Gohir.A12G001600.1.p	7.9369	70	13.627	3	0.0309522	14715	60757.5	106800	319360	123470	221415
Gohir.D13G049400.1.p	76.156	711	47.015	10	0.0263233	5628.4	6425.3	4831.5	33132	22465	11798
Gohir.D13G107900.1.p;Gohir.D13G107900.2.p	36.749	331	41.959	4	0.0209481	34456	6142.9	20299.5	44425	44425	44425
Gohir.D13G231500.1.p;Gohir.A13G226100.1.p;Gohir.D13G231400.1.p;Gohir.A13G226000.1.p	29.289	277	85.296	8	0.00734845	95369.5	92639	98100	432250	228980	357660
Gohir.A01G101900.3.p;Gohir.A01G101900.2.p;Gohir.A01G101900.1.p;Gohir.A01G101900.5.p;Gohir.A01G101900.4.p	37.115	364	17.551	8	0.0172146	5988.7	5988.7	5988.7	16007	9874.3	10505
Gohir.A02G084500.2.p;Gohir.A02G084500.1.p;Gohir.A02G084500.3.p;Gohir.D02G100400.2.p;Gohir.A02G084500.4.p;Gohir.D02G100400.1.p	96.638	849	22.724	9	0.00443179	9485.3	9485.3	9485.3	25684	21366.5	17049
Gohir.A02G133000.2.p;Gohir.A02G133000.1.p	79.807	722	10.798	20	0.0196363	17203	17203	17203	62858	46207.5	29557
Gohir.A03G014900.1.p	24.266	224	41.747	3	0.00306124	10996	10996	10996	20035	28832	24433.5
Gohir.D02G188400.1.p;Gohir.A03G165200.1.p	22.692	200	3.8811	2	6.90268e-05	2717.7	2717.7	2717.7	7283.3	6790.75	6298.2
Gohir.A05G189400.1.p	48.025	431	10.676	6	0.00547753	4582.7	4582.7	4582.7	14372	11644.4	8916.7
Gohir.D05G299200.1.p;Gohir.A10G210300.1.p;Gohir.A05G299600.1.p	14.301	123	12.257	6	0.000331971	26138	26138	26138	74015	66683	59351
Gohir.A06G182300.2.p;Gohir.A06G182300.1.p;Gohir.D12G057300.3.p;Gohir.D12G057300.2.p;Gohir.D12G057300.1.p;Gohir.A12G057500.1.p;Gohir.A02G154900.1.p;Gohir.D05G209600.1.p;Gohir.D03G025800.1.p;Gohir.D13G021100.1.p;Gohir.D11G204100.1.p;Gohir.A12G073900.1.p;Gohir.D12G071600.1.p;Gohir.D04G060500.1.p;Gohir.A05G352400.2.p;Gohir.A05G352400.1.p;Gohir.A11G219700.1.p;Gohir.D11G203800.1.p;Gohir.D11G109700.1.p;…	102.77	933	33.921	11	0.000859233	9344.8	9344.8	9344.8	24536	21676	18816
Gohir.A07G123200.1.p;Gohir.D07G127100.1.p	14.716	131	6.0751	3	1.53249e-06	2897.1	2897.1	2897.1	7759	7984.4	7533.6
Gohir.D08G248000.1.p;Gohir.A08G227700.1.p	19.549	174	8.4614	4	0.0300087	12137	12137	12137	16370	33255	24812.5
Gohir.A09G116800.1.p;Gohir.D09G113700.2.p;Gohir.D09G113700.1.p	39.099	345	8.0645	4	0.0146131	3688.2	3688.2	3688.2	15422	11403.6	7385.2
Gohir.A10G154300.1.p	47.08	418	31.412	6	2.15095e-06	6994.5	6994.5	6994.5	14134	14513.5	14893
Gohir.A11G127900.1.p	28.767	275	20.321	4	0.00738556	11875	11875	11875	132710	96865	61020
Gohir.D12G196700.1.p;Gohir.A12G194200.1.p;Gohir.A12G194300.1.p;Gohir.D12G196800.1.p	51.557	462	9.4403	3	0.0223384	4740.3	4740.3	4740.3	9353.1	23183	16268
Gohir.D01G022100.1.p	27.119	251	27.42	6	0.029123	3704.4	3704.4	3704.4	11840	5377.7	8608.85
Gohir.D01G046600.2.p;Gohir.D01G046600.1.p;Gohir.D01G046600.4.p;Gohir.D01G046600.3.p;Gohir.A01G060100.1.p	39.508	366	40.558	13	0.00570902	17978	17978	17978	45537	35123	30944
Gohir.D01G059600.1.p	22.237	202	31.503	7	0.00236017	7614.2	7614.2	7614.2	28948	23967.5	18987
Gohir.D04G092600.1.p;Gohir.A04G055400.1.p	16.89	156	57.541	2	7.19105e-10	43278	43278	43278	91878	92545	92211.5
Gohir.D06G050800.1.p;Gohir.A06G051900.1.p	28.806	263	44.784	5	0.0459752	17319	17319	17319	21231	49774	35502.5
Gohir.D06G073100.1.p	34.387	321	15.136	9	0.0111319	5479.2	5479.2	5479.2	15361	9478.7	10884
Gohir.D06G091100.1.p	63.735	576	4.0718	25	0.0253256	3998.3	3998.3	3998.3	11064	6636	15492
Gohir.D08G019100.1.p	20.649	186	9.9883	6	2.34927e-07	5050.7	5050.7	5050.7	10748	10587.5	10427
Gohir.D08G023200.1.p	49.25	448	31.903	10	0.0180244	9040.1	9040.1	9040.1	34601	25448	16295
Gohir.D08G035100.1.p	24.629	216	39.186	8	0.000491902	30814	30814	30814	71786	82048.5	92311
Gohir.D09G040700.1.p	32.104	300	36.161	7	0.0201994	9518.5	9518.5	9518.5	40772	17837	29304.5
Gohir.D09G044200.1.p	19.891	180	71.605	6	9.59899e-05	30080	30080	30080	72860	85816	79338
Gohir.D11G224500.1.p	47.651	445	8.7674	11	0.0457438	9912	9912	9912	21501.5	30579	12424
Gohir.D12G034000.1.p;Gohir.A12G038300.1.p;Gohir.A03G203700.1.p	127.73	1170	130.43	19	0.0135763	21257	21257	21257	35391	50024.5	64658
